# Supplementary material for: Genetic dissection of novel myopathy models reveals a role of CapZα and Leiomodin 3 during myofibril elongation
Source: PLoS Genet. 2022 Feb 11;18(2):e1010066. doi: 10.1371/journal.pgen.1010066 (PMC8870547; doi:10.1371/journal.pgen.1010066)
Supplement: S1 Data — (XLSX) [file pgen.1010066.s005.xlsx]

## Sheet: Fig. 1E
	[mm]
sibling 1	3.578
sibling 2	3.779
sibling 3	3.672
sibling 4	3.732
sibling 5	3.735
sibling 6	3.594
sibling 7	3.568
sibling 8	3.781
sibling 9	3.602
sibling 10	3.801
homozygous 1	3.609
homozygous 2	3.574
homozygous 3	3.565
homozygous 4	3.61
homozygous 5	3.518
homozygous 6	3.255
homozygous 7	3.527
homozygous 8	3.58
homozygous 9	3.279
homozygous 10	3.6

## Sheet: Fig. 1G
	clutch 1			clutch 2			clutch 3			clutch 4			clutch 5
3 dpf	sibling 1	80.821		sibling 1	95.196		sibling 1	100.527		sibling 1	85.836		sibling 1	98.618
	sibling 2	80.39		sibling 2	96.005		sibling 2	96.917		sibling 2	87.07		sibling 2	89.599
	sibling 3	89.911		sibling 3	106.314		sibling 3	95.322		sibling 3	99.889		sibling 3	95.707
	sibling 4	86.489		sibling 4	104.637		sibling 4	96.541		sibling 4	94.745		sibling 4	92.314
	sibling 5	81.199		sibling 5	88.129		sibling 5	89.329		sibling 5	104.375		sibling 5	98.804
	sibling 6	73.466		sibling 6	104.783		sibling 6	97.455		sibling 6	99.013		sibling 6	97.336
	sibling 7	85.07		sibling 7	94.85		sibling 7	94.944		sibling 7	102.959		sibling 7	91.88
	sibling 8	85.479		sibling 8	94.835		sibling 8	87.866		sibling 8	102.258		sibling 8	93.877
	sibling 9	65.166		sibling 9	99.771		sibling 9	87.927		sibling 9	93.012		sibling 9	102.709
	sibling 10	96.191		sibling 10	105.789		sibling 10	93.299		sibling 10	106.847		sibling 10	94.532
	sibling 11	85.331		sibling 11	100.829		sibling 11	90.792		sibling 11	86.665		homozygous 1	67.243
	sibling 12	103.993		sibling 12	78.689		sibling 12	104.02		homozygous 1	64.981		homozygous 2	77.75
	sibling 13	79.597		sibling 13	105.927		sibling 13	92.302		homozygous 2	82.809		homozygous 3	70.482
	sibling 14	91.865		sibling 14	102.47		sibling 14	104.22		homozygous 3	72.48		homozygous 4	89.226
	homozygous 1	81.223		homozygous 1	77.156		sibling 15	88.628		homozygous 4	76.812		homozygous 5	68.566
	homozygous 2	58.373		homozygous 2	81.545		homozygous 1	70.702		homozygous 5	76.948
	homozygous 3	63.649		homozygous 3	79.641		homozygous 2	73.12
	homozygous 4	66.0488		homozygous 4	100.662		homozygous 3	75.256
	homozygous 5	58.283		homozygous 5	65.473		homozygous 4	69.69
	homozygous 6	90.43		homozygous 6	77.533		homozygous 5	77.096
				homozygous 7	89.226		homozygous 6	72.409
				homozygous 8	68.566		homozygous 7	66.705
6 dpf	sibling 1	138.579
	sibling 2	131.011
	sibling 3	132.051
	sibling 4	132.992
	sibling 5	139.612
	sibling 6	128.381
	sibling 7	138
	sibling 8	131.688
	homozygous 1	61.354
	homozygous 2	84.896
	homozygous 3	80.692
	homozygous 4	74.504
	homozygous 5	76.282
	homozygous 6	69.624
	homozygous 7	75.907
	homozygous 8	60.271

## Sheet: Fig. 1J
	clutch 1			clutch 2			clutch 3			clutch 4			clutch 5
3 dpf lmod3-∆ex3	sibling 1	84.054		sibling 1	106.749		sibling 1	101.506		sibling 1	84.495		sibling 1	85.918
	sibling 2	77.155		sibling 2	95.797		sibling 2	78.333		sibling 2	85.659		sibling 2	90.985
	sibling 3	75.545		sibling 3	98.104		sibling 3	87.681		sibling 3	99.048		sibling 3	98.924
	sibling 4	80.864		sibling 4	97.783		sibling 4	73.673		sibling 4	78.386		sibling 4	92.265
	sibling 5	105.515		sibling 5	79.538		sibling 5	86.115		sibling 5	89.375		sibling 5	93.264
	sibling 6	97.909		sibling 6	90.628		sibling 6	89.163		sibling 6	85.27		sibling 6	77.229
	sibling 7	88.743		sibling 7	101.904		sibling 7	82.988		sibling 7	93.812		sibling 7	85.159
	sibling 8	93.985		sibling 8	100.485		sibling 8	88.089		sibling 8	87.534		sibling 8	90.516
	sibling 9	89.236		sibling 9	96.774		sibling 9	103.31		sibling 9	87.197		sibling 9	88.694
	sibling 10	87.434		sibling 10	86.151		sibling 10	93.993		sibling 10	91.166		sibling 10	93.67
	sibling 11	97.55		sibling 11	101.531		sibling 11	92.72		sibling 11	90.656		sibling 11	91.892
	sibling 12	79.88		sibling 12	104.797		sibling 12	88.71		sibling 12	93.545		sibling 12	85.664
	sibling 13	77.276		sibling 13	75.669		sibling 13	90.122		sibling 13	103.29		sibling 13	93.958
	sibling 14	98.891		sibling 14	88.045		sibling 14	76.7		sibling 14	92.208		sibling 14	90.61
	sibling 15	101.846		sibling 15	92.586		sibling 15	96.762		sibling 15	96.311		sibling 15	88.473
	sibling 16	98.485		sibling 16	95.105		sibling 16	66.635		sibling 16	91.401		sibling 16	78.76
	sibling 17	102.758		sibling 17	95.395		sibling 17	76.039		sibling 17	84.327		sibling 17	95.851
	lmod3-∆ex3 homozygous 1	82.14		lmod3-∆ex3 homozygous 1	77.567		sibling 18	93.256		sibling 18	75.276		sibling 18	86.873
	lmod3-∆ex3 homozygous 2	79.087		lmod3-∆ex3 homozygous 2	80.098		sibling 19	104.342		sibling 19	88.326		sibling 19	94.496
	lmod3-∆ex3 homozygous 3	76.952		lmod3-∆ex3 homozygous 3	79.432		sibling 20	87.691		lmod3-∆ex3 homozygous 1	82.152		lmod3-∆ex3 homozygous 1	64.405
	lmod3-∆ex3 homozygous 4	77.987		lmod3-∆ex3 homozygous 4	72.322		lmod3-∆ex3 homozygous 1	61.52		lmod3-∆ex3 homozygous 2	56.892		lmod3-∆ex3 homozygous 2	81.606
	lmod3-∆ex3 homozygous 5	58.831		lmod3-∆ex3 homozygous 5	89.924		lmod3-∆ex3 homozygous 2	83.635		lmod3-∆ex3 homozygous 3	74.551		lmod3-∆ex3 homozygous 3	82.864
	lmod3-∆ex3 homozygous 6	66.867		lmod3-∆ex3 homozygous 6	82.678		lmod3-∆ex3 homozygous 3	88.135		lmod3-∆ex3 homozygous 4	74.191		lmod3-∆ex3 homozygous 4	76.958
	lmod3-∆ex3 homozygous 7	67.641					lmod3-∆ex3 homozygous 4	76.222		lmod3-∆ex3 homozygous 5	76.601		lmod3-∆ex3 homozygous 5	80.492
							lmod3-∆ex3 homozygous 5	76.679		lmod3-∆ex3 homozygous 6	75.992		lmod3-∆ex3 homozygous 6	76.027
							lmod3-∆ex3 homozygous 6	51.147		lmod3-∆ex3 homozygous 7	79.229		lmod3-∆ex3 homozygous 7	75.19
	clutch 1			clutch 2			clutch 3			clutch 4			clutch 5
3 dpf lmod3-∆ex3 x lmod3-sa13018	sibling 1	93.042		sibling 1	99.354		sibling 1	99.642		sibling 1	103.644		sibling 1	87.948
	sibling 2	92.563		sibling 2	95.871		sibling 2	101.924		sibling 2	100.502		sibling 2	84.759
	sibling 3	90.666		sibling 3	86.717		sibling 3	97.721		sibling 3	91.802		sibling 3	87.346
	sibling 4	87.986		sibling 4	100.966		sibling 4	93.377		sibling 4	89.675		sibling 4	96.472
	sibling 5	99.368		sibling 5	90.661		sibling 5	97.762		sibling 5	103.748		sibling 5	104.4
	sibling 6	108.609		sibling 6	86.381		sibling 6	82.184		sibling 6	81.39		sibling 6	92.08
	lmod3-∆ex3/sa13018 - 1	55.558		sibling 7	88.151		lmod3-∆ex3/sa13018 - 1	73.207		lmod3-∆ex3/sa13018 - 1	72.791		sibling 7	96.677
	lmod3-∆ex3/sa13018 - 2	86.959		lmod3-∆ex3/sa13018 - 1	86.345		lmod3-∆ex3/sa13018 - 2	64.552		lmod3-∆ex3/sa13018 - 2	75.574		lmod3-∆ex3/sa13018 - 1	82.35
	lmod3-∆ex3/sa13018 - 3	84.928		lmod3-∆ex3/sa13018 - 2	78.173		lmod3-∆ex3/sa13018 - 3	75.465		lmod3-∆ex3/sa13018 - 3	77.802		lmod3-∆ex3/sa13018 - 2	71.899
	lmod3-∆ex3/sa13018 - 4	83.912		lmod3-∆ex3/sa13018 - 3	80.962		lmod3-∆ex3/sa13018 - 4	78.26		lmod3-∆ex3/sa13018 - 4	81.898		lmod3-∆ex3/sa13018 - 3	84.93
	lmod3-∆ex3/sa13018 - 5	83.221		lmod3-∆ex3/sa13018 - 4	81.246		lmod3-∆ex3/sa13018 - 5	86.506		lmod3-∆ex3/sa13018 - 5	79.253		lmod3-∆ex3/sa13018 - 4	77.373
				lmod3-∆ex3/sa13018 - 5	71.193								lmod3-∆ex3/sa13018 - 5	73.946
6 dpf lmod3-∆ex3	sibling 1	102.684
	sibling 2	109.307
	sibling 3	110.231
	sibling 4	120.618
	sibling 5	105.122
	sibling 6	100.359
	sibling 7	117.023
	sibling 8	109.615
	lmod3-∆ex3 homozygous 1	51.201
	lmod3-∆ex3 homozygous 2	69.454
	lmod3-∆ex3 homozygous 3	54.226
	lmod3-∆ex3 homozygous 4	58.3
	lmod3-∆ex3 homozygous 5	55.211
	lmod3-∆ex3 homozygous 6	69.884
	lmod3-∆ex3 homozygous 7	50.593
	lmod3-∆ex3 homozygous 8	68.043
6 dpf lmod3-∆ex3 x lmod3-sa13018	sibling 1	136.259
	sibling 2	148.644
	sibling 3	138.416
	sibling 4	137.936
	sibling 5	126.213
	sibling 6	135.391
	sibling 7	133.136
	sibling 8	128.528
	lmod3-∆ex3/sa13018 - 1	86.357
	lmod3-∆ex3/sa13018 - 2	79.625
	lmod3-∆ex3/sa13018 - 3	82.166
	lmod3-∆ex3/sa13018 - 4	80.023
	lmod3-∆ex3/sa13018 - 5	84.237
	lmod3-∆ex3/sa13018 - 6	80.108
	lmod3-∆ex3/sa13018 - 7	62.29
	lmod3-∆ex3/sa13018 - 8	70.128

## Sheet: Fig. 2A
sibling 1	0.77768
sibling 2	0.829778
sibling 3	0.834342
sibling 4	0.820855
homozygous 1	0.174729
homozygous 2	0.275689
homozygous 3	0.154411
homozygous 4	0.173395

## Sheet: Fig. 2D
	angle
sibling 1	68.987
sibling 2	62.43
sibling 3	63.64
sibling 4	64.207
sibling 5	65.048
sibling 6	62.59
sibling 7	68.234
homozygous 1	85.11
homozygous 2	91.818
homozygous 3	86.516
homozygous 4	83.538
homozygous 5	83.046
homozygous 6	89.055

## Sheet: Fig. 4E
	clutch 1			clutch 2			clutch 3			clutch 4			clutch 5
aWT bWT	3dpf_capZa1aWT_capza1bWT_1	83.2473	aWT bWT	3dpf_capZa1aWT_capza1bWT_7	103.904	aWT bWT	3dpf_capZa1aWT_capza1bWT_13	97.9795	aWT bWT	3dpf_capZa1aWT_capza1bWT_20	96.9023	aWT bWT	3dpf_capZa1aWT_capza1bWT_27	91.5656
	3dpf_capZa1aWT_capza1bWT_2	100.408		3dpf_capZa1aWT_capza1bWT_8	89.4649		3dpf_capZa1aWT_capza1bWT_14	96.1412		3dpf_capZa1aWT_capza1bWT_21	101.186		3dpf_capZa1aWT_capza1bWT_28	92.1537
	3dpf_capZa1aWT_capza1bWT_3	94.648		3dpf_capZa1aWT_capza1bWT_9	100.384		3dpf_capZa1aWT_capza1bWT_15	103.081		3dpf_capZa1aWT_capza1bWT_22	87.7792		3dpf_capZa1aWT_capza1bWT_29	95.8991
	3dpf_capZa1aWT_capza1bWT_4	97.7323		3dpf_capZa1aWT_capza1bWT_10	97.7707		3dpf_capZa1aWT_capza1bWT_16	100.02		3dpf_capZa1aWT_capza1bWT_23	93.124		3dpf_capZa1aWT_capza1bWT_30	96.5764
	3dpf_capZa1aWT_capza1bWT_5	101.183		3dpf_capZa1aWT_capza1bWT_11	99.4936		3dpf_capZa1aWT_capza1bWT_17	95.5169		3dpf_capZa1aWT_capza1bWT_24	105.172		3dpf_capZa1aWT_capza1bWT_31	93.4914
	3dpf_capZa1aWT_capza1bWT_6	102.095		3dpf_capZa1aWT_capza1bWT_12	99.3104		3dpf_capZa1aWT_capza1bWT_18	92.9008		3dpf_capZa1aWT_capza1bWT_25	97.5979		3dpf_capZa1aWT_capza1bWT_32	93.7871
							3dpf_capZa1aWT_capza1bWT_19	90.5609		3dpf_capZa1aWT_capza1bWT_26	101.067
aWT bHET	3dpf_capZa1aWT_capza1bHET_1	93.17	aWT bHET	3dpf_capZa1aWT_capza1bHET_5	98.492	aWT bHET	3dpf_capZa1aWT_capza1bHET_9	94.397	aWT bHET	3dpf_capZa1aWT_capza1bHET_13	95.1925	aWT bHET	3dpf_capZa1aWT_capza1bHET_16	92.582
	3dpf_capZa1aWT_capza1bHET_2	98.163		3dpf_capZa1aWT_capza1bHET_6	104.358		3dpf_capZa1aWT_capza1bHET_10	95.1191		3dpf_capZa1aWT_capza1bHET_14	93.9073		3dpf_capZa1aWT_capza1bHET_17	101.073
	3dpf_capZa1aWT_capza1bHET_3	95.398		3dpf_capZa1aWT_capza1bHET_7	92.103		3dpf_capZa1aWT_capza1bHET_11	97.8132		3dpf_capZa1aWT_capza1bHET_15	98.8144		3dpf_capZa1aWT_capza1bHET_18	96.5547
	3dpf_capZa1aWT_capza1bHET_4	88.882		3dpf_capZa1aWT_capza1bHET_8	100.683		3dpf_capZa1aWT_capza1bHET_12	95.7396
aWT bHOM	3dpf_capZa1aWT_capza1bHOM_1	53.8956	aWT bHOM	3dpf_capZa1aWT_capza1bHOM_8	75.044	aWT bHOM	3dpf_capza1aWT_capza1bHOM_15	75.5862	aWT bHOM	3dpf_capza1aWT_capza1bHOM_22	75.2961	aWT bHOM	3dpf_capza1aWT_capza1bHOM_29	81.0629
	3dpf_capZa1aWT_capza1bHOM_2	68.9508		3dpf_capZa1aWT_capza1bHOM_9	73.7804		3dpf_capza1aWT_capza1bHOM_16	75.9343		3dpf_capza1aWT_capza1bHOM_23	75.2891		3dpf_capza1aWT_capza1bHOM_30	80.3655
	3dpf_capZa1aWT_capza1bHOM_3	75.2079		3dpf_capZa1aWT_capza1bHOM_10	76.4601		3dpf_capza1aWT_capza1bHOM_17	80.1722		3dpf_capza1aWT_capza1bHOM_24	81.6234		3dpf_capza1aWT_capza1bHOM_31	81.5336
	3dpf_capza1aWT_capza1bHOM_4	84.5888		3dpf_capza1aWT_capza1bHOM_11	82.6404		3dpf_capza1aWT_capza1bHOM_18	87.2607		3dpf_capza1aWT_capza1bHOM_25	79.6703		3dpf_capza1aWT_capza1bHOM_32	74.562
	3dpf_capza1aWT_capza1bHOM_5	79.6793		3dpf_capza1aWT_capza1bHOM_12	74.9516		3dpf_capza1aWT_capza1bHOM_19	83.1973		3dpf_capza1aWT_capza1bHOM_26	83.6335		3dpf_capza1aWT_capza1bHOM_33	74.036
	3dpf_capza1aWT_capza1bHOM_6	79.625		3dpf_capza1aWT_capza1bHOM_13	86.4417		3dpf_capza1aWT_capza1bHOM_20	80.2582		3dpf_capza1aWT_capza1bHOM_27	87.3473		3dpf_capza1aWT_capza1bHOM_34	78.052
	3dpf_capza1aWT_capza1bHOM_7	84.8443		3dpf_capza1aWT_capza1bHOM_14	84.1984		3dpf_capza1aWT_capza1bHOM_21	83.8219		3dpf_capza1aWT_capza1bHOM_28	82.6535		3dpf_capza1aWT_capza1bHOM_35	73.044
aHET bWT	3dpf_capZa1aHET_capza1bWT_1	97.729	aHET bWT	3dpf_capZa1aHET_capza1bWT_8	97.8746	aHET bWT	3dpf_capZa1aHET_capza1bWT_15	99.9836	aHET bWT	3dpf_capZa1aHET_capza1bWT_22	95.8595	aHET bWT	3dpf_capZa1aHET_capza1bWT_29	94.5858
	3dpf_capZa1aHET_capza1bWT_2	89.232		3dpf_capZa1aHET_capza1bWT_9	93.0923		3dpf_capZa1aHET_capza1bWT_16	96.2459		3dpf_capZa1aHET_capza1bWT_23	101.407		3dpf_capZa1aHET_capza1bWT_30	91.3452
	3dpf_capZa1aHET_capza1bWT_3	97.651		3dpf_capZa1aHET_capza1bWT_10	80.9914		3dpf_capZa1aHET_capza1bWT_17	101.008		3dpf_capZa1aHET_capza1bWT_24	97.2339		3dpf_capZa1aHET_capza1bWT_31	95.1905
	3dpf_capZa1aHET_capza1bWT_4	99.152		3dpf_capZa1aHET_capza1bWT_11	95.8238		3dpf_capZa1aHET_capza1bWT_18	101.674		3dpf_capZa1aHET_capza1bWT_25	97.0535		3dpf_capZa1aHET_capza1bWT_32	96.9857
	3dpf_capZa1aHET_capza1bWT_5	100.951		3dpf_capZa1aHET_capza1bWT_12	95.3327		3dpf_capZa1aHET_capza1bWT_19	98.0161		3dpf_capZa1aHET_capza1bWT_26	100.625		3dpf_capZa1aHET_capza1bWT_33	97.8083
	3dpf_capZa1aHET_capza1bWT_6	98.6606		3dpf_capZa1aHET_capza1bWT_13	97.201		3dpf_capZa1aHET_capza1bWT_20	96.8204		3dpf_capZa1aHET_capza1bWT_27	104.68		3dpf_capZa1aHET_capza1bWT_34	100.122
	3dpf_capZa1aHET_capza1bWT_7	94.8835		3dpf_capZa1aHET_capza1bWT_14	93.8618		3dpf_capZa1aHET_capza1bWT_21	97.5979		3dpf_capZa1aHET_capza1bWT_28	92.5782		3dpf_capZa1aHET_capza1bWT_35	103.183
aHET bHET	3dpf_capZa1aHET_capza1bHET_1	93.521	aHET bHET	3dpf_capZa1aHET_capza1bHET_7	91.99	aHET bHET	3dpf_capZa1aHET_capza1bHET_14	83.806	aHET bHET	3dpf_capZa1aHET_capza1bHET_21	95.6685	aHET bHET	3dpf_capZa1aHET_capza1bHET_28	91.6313
	3dpf_capZa1aHET_capza1bHET_2	50.596		3dpf_capZa1aHET_capza1bHET_8	89.814		3dpf_capZa1aHET_capza1bHET_15	95.2653		3dpf_capZa1aHET_capza1bHET_22	90.7375		3dpf_capZa1aHET_capza1bHET_29	88.839
	3dpf_capZa1aHET_capza1bHET_3	96.967		3dpf_capZa1aHET_capza1bHET_9	78.5		3dpf_capZa1aHET_capza1bHET_16	96.8368		3dpf_capZa1aHET_capza1bHET_23	95.8607		3dpf_capZa1aHET_capza1bHET_30	95.2793
	3dpf_capZa1aHET_capza1bHET_4	84.203		3dpf_capZa1aHET_capza1bHET_10	94.337		3dpf_capZa1aHET_capza1bHET_17	84.667		3dpf_capZa1aHET_capza1bHET_24	82.1186		3dpf_capZa1aHET_capza1bHET_31	77.2708
	3dpf_capZa1aHET_capza1bHET_5	88.942		3dpf_capZa1aHET_capza1bHET_11	94.8901		3dpf_capZa1aHET_capza1bHET_18	95.7732		3dpf_capZa1aHET_capza1bHET_25	93.5772		3dpf_capZa1aHET_capza1bHET_32	89.9405
	3dpf_capZa1aHET_capza1bHET_6	71.194		3dpf_capZa1aHET_capza1bHET_12	99.8985		3dpf_capZa1aHET_capza1bHET_19	80.343		3dpf_capZa1aHET_capza1bHET_26	98.503		3dpf_capZa1aHET_capza1bHET_33	77.2231
				3dpf_capZa1aHET_capza1bHET_13	94.0192		3dpf_capZa1aHET_capza1bHET_20	93.9175		3dpf_capZa1aHET_capza1bHET_27	96.5006		3dpf_capZa1aHET_capza1bHET_34	93.5179
aHET bHOM	3dpf_capZa1aHET_capza1bHOM_1	59.3636	aHET bHOM	3dpf_capZa1aHET_capza1bHOM_7	68.7938	aHET bHOM	3dpf_capZa1aHET_capza1bHOM_13	71.9099	aHET bHOM	3dpf_capZa1aHET_capza1bHOM_18	75.3063	aHET bHOM	3dpf_capza1aHET_capza1bHOM_23	76.714
	3dpf_capZa1aHET_capza1bHOM_2	67.8484		3dpf_capZa1aHET_capza1bHOM_8	69.2778		3dpf_capZa1aHET_capza1bHOM_14	71.6063		3dpf_capza1aHET_capza1bHOM_19	77.607		3dpf_capza1aHET_capza1bHOM_24	72.91
	3dpf_capZa1aHET_capza1bHOM_3	69.2136		3dpf_capZa1aHET_capza1bHOM_9	67.7282		3dpf_capZa1aHET_capza1bHOM_15	56.9932		3dpf_capza1aHET_capza1bHOM_20	72.99		3dpf_capza1aHET_capza1bHOM_25	75.735
	3dpf_capza1aHET_capza1bHOM_4	77.809		3dpf_capza1aHET_capza1bHOM_10	73.976		3dpf_capza1aHET_capza1bHOM_16	72.087		3dpf_capza1aHET_capza1bHOM_21	74.636		3dpf_capza1aHET_capza1bHOM_26	69.845
	3dpf_capza1aHET_capza1bHOM_5	74.612		3dpf_capza1aHET_capza1bHOM_11	71.519		3dpf_capza1aHET_capza1bHOM_17	74.659		3dpf_capza1aHET_capza1bHOM_22	78.212		3dpf_capza1aHET_capza1bHOM_27	73.348
	3dpf_capza1aHET_capza1bHOM_6	77.305		3dpf_capza1aHET_capza1bHOM_12	73.597
aHOM bWT	3dpf_capZa1aHOM_capza1bWT_1	94.739	aHOM bWT	3dpf_capza1aHOM_capza1bWT_6	94.3118	aHOM bWT	3dpf_capza1aHOM_capza1bWT_11	94.805	aHOM bWT	3dpf_capZa1aHOM_capza1bWT_16	99.8833	aHOM bWT	3dpf_capza1aHOM_capza1bWT_21	93.4869
	3dpf_capZa1aHOM_capza1bWT_2	99.932		3dpf_capza1aHOM_capza1bWT_7	101.014		3dpf_capza1aHOM_capza1bWT_12	97.2833		3dpf_capZa1aHOM_capza1bWT_17	86.1996		3dpf_capza1aHOM_capza1bWT_22	86.0464
	3dpf_capZa1aHOM_capza1bWT_3	102.388		3dpf_capZa1aHOM_capza1bWT_8	97.3184		3dpf_capza1aHOM_capza1bWT_13	95.4639		3dpf_capza1aHOM_capza1bWT_18	100.942		3dpf_capza1aHOM_capza1bWT_23	95.764
	3dpf_capza1aHOM_capza1bWT_4	95.2736		3dpf_capZa1aHOM_capza1bWT_9	97.9621		3dpf_capza1aHOM_capza1bWT_14	98.8308		3dpf_capza1aHOM_capza1bWT_19	95.4177		3dpf_capza1aHOM_capza1bWT_24	89.0645
	3dpf_capza1aHOM_capza1bWT_5	101.325		3dpf_capZa1aHOM_capza1bWT_10	97.5286		3dpf_capZa1aHOM_capza1bWT_15	99.5543		3dpf_capza1aHOM_capza1bWT_20	101.926		3dpf_capza1aHOM_capza1bWT_25	87.792
aHOM bHET	3dpf_capZa1aHOM_capza1bHET_1	76.329	aHOM bHET	3dpf_capZa1aHOM_capza1bHET_4	85.6027	aHOM bHET	3dpf_capZa1aHOM_capza1bHET_7	86.1725	aHOM bHET	3dpf_capZa1aHOM_capza1bHET_10	80.122	aHOM bHET	3dpf_capza1aHOM_capza1bHET_13	87.742
	3dpf_capZa1aHOM_capza1bHET_2	70.251		3dpf_capZa1aHOM_capza1bHET_5	92.2661		3dpf_capZa1aHOM_capza1bHET_8	77.0962		3dpf_capza1aHOM_capza1bHET_11	91.112		3dpf_capza1aHOM_capza1bHET_14	80.344
	3dpf_capZa1aHOM_capza1bHET_3	81.635		3dpf_capZa1aHOM_capza1bHET_6	89.1685		3dpf_capZa1aHOM_capza1bHET_9	80.4122		3dpf_capza1aHOM_capza1bHET_12	92.072		3dpf_capza1aHOM_capza1bHET_15	79.815
aHOM bHOM			aHOM bHOM			aHOM bHOM			aHOM bHOM			aHOM bHOM

## Sheet: Fig. 5A
sibling 1	0.738628
sibling 2	0.747123
sibling 3	0.77493
sibling 4	0.789978
homozygous 1	0.141157
homozygous 2	0.116161
homozygous 3	0.166484
homozygous 4	0.143456

## Sheet: Fig. 5D
	angle
sibling 1	65.565
sibling 2	64.791
sibling 3	66.161
sibling 4	59.598
sibling 5	58.785
sibling 6	62.124
sibling 7	52.596
sibling 8	54.849
sibling 9	52.63
sibling 10	61.312
homozygous 1	69.396
homozygous 2	69.687
homozygous 3	61.281
homozygous 4	59.924
homozygous 5	56.208
homozygous 6	57.088
homozygous 7	59.989
homozygous 8	50.083
homozygous 9	58.79
homozygous 10	61.296

## Sheet: Fig. 7A
	clutch 1			clutch 2			clutch 3			clutch 4			clutch 5
lmodWT capza1bWT	3dpf_lmod3saWT_capza1bWT_1	89.299	lmodWT capBWT	3dpf_lmod3saWT_capza1bWT_4	90.586	lmodWT capBWT	3dpf_lmod3saWT_capza1bWT_7	91.82	lmodWT capBWT	3dpf_lmod3saWT_capza1bWT_10	88.159	lmodWT capBWT	3dpf_lmod3saWT_capza1bWT_13	93.167
	3dpf_lmod3saWT_capza1bWT_2	91.428		3dpf_lmod3saWT_capza1bWT_5	90.759		3dpf_lmod3saWT_capza1bWT_8	92.385		3dpf_lmod3saWT_capza1bWT_11	97.001		3dpf_lmod3saWT_capza1bWT_14	95.638
	3dpf_lmod3saWT_capza1bWT_3	105.364		3dpf_lmod3saWT_capza1bWT_6	94.49		3dpf_lmod3saWT_capza1bWT_9	93.8329		3dpf_lmod3saWT_capza1bWT_12	87.192		3dpf_lmod3saWT_capza1bWT_15	85.2854
													3dpf_lmod3saWT_capza1bWT_16	95.866
lmod3WT capza1bHET	3dpf_lmod3saWT_capza1bHET_1	87.485	lmod3WT capZbHET	3dpf_lmod3saWT_capza1bHET_6	95.848	lmod3WT capZbHET	3dpf_lmod3saWT_capza1bHET_11	99.016	lmod3WT capZbHET	3dpf_lmod3saWT_capza1bHET_16	89.853	lmod3WT capZbHET	3dpf_lmod3saWT_capza1bHET_21	101.698
	3dpf_lmod3saWT_capza1bHET_2	89.188		3dpf_lmod3saWT_capza1bHET_7	103.756		3dpf_lmod3saWT_capza1bHET_12	91.571		3dpf_lmod3saWT_capza1bHET_17	99.434		3dpf_lmod3saWT_capza1bHET_22	100.139
	3dpf_lmod3saWT_capza1bHET_3	95.123		3dpf_lmod3saWT_capza1bHET_8	88.291		3dpf_lmod3saWT_capza1bHET_13	90.903		3dpf_lmod3saWT_capza1bHET_18	102.33		3dpf_lmod3saWT_capza1bHET_23	89.537
	3dpf_lmod3saWT_capza1bHET_4	93.885		3dpf_lmod3saWT_capza1bHET_9	99.652		3dpf_lmod3saWT_capza1bHET_14	81.094		3dpf_lmod3saWT_capza1bHET_19	84.875		3dpf_lmod3saWT_capza1bHET_24	90.068
	3dpf_lmod3saWT_capza1bHET_5	102.483		3dpf_lmod3saWT_capza1bHET_10	95.985		3dpf_lmod3saWT_capza1bHET_15	91.103		3dpf_lmod3saWT_capza1bHET_20	106.393
lmod3WT capza1bHOM	3dpf_lmod3saWT_capza1bHOM_1	70.955	lmod3WT capZbHOM	3dpf_lmod3saWT_capza1bHOM_12	76.851	lmod3WT capZbHOM	3dpf_lmod3saWT_capza1bHOM_23	69.055	lmod3WT capZbHOM	3dpf_lmod3saWT_capza1bHOM_33	54.37	lmod3WT capZbHOM	3dpf_lmod3saWT_capza1bHOM_44	71.491
	3dpf_lmod3saWT_capza1bHOM_2	83.002		3dpf_lmod3saWT_capza1bHOM_13	76.979		3dpf_lmod3saWT_capza1bHOM_24	78.61		3dpf_lmod3saWT_capza1bHOM_34	76.088		3dpf_lmod3saWT_capza1bHOM_45	76.022
	3dpf_lmod3saWT_capza1bHOM_3	61.324		3dpf_lmod3saWT_capza1bHOM_14	68.135		3dpf_lmod3saWT_capza1bHOM_25	73.088		3dpf_lmod3saWT_capza1bHOM_35	62.211		3dpf_lmod3saWT_capza1bHOM_46	75.172
	3dpf_lmod3saWT_capza1bHOM_4	69.289		3dpf_lmod3saWT_capza1bHOM_15	59.656		3dpf_lmod3saWT_capza1bHOM_26	75.667		3dpf_lmod3saWT_capza1bHOM_37	74		3dpf_lmod3saWT_capza1bHOM_47	77.224
	3dpf_lmod3saWT_capza1bHOM_5	79.964		3dpf_lmod3saWT_capza1bHOM_16	65.514		3dpf_lmod3saWT_capza1bHOM_27	76.501		3dpf_lmod3saWT_capza1bHOM_38	74.04		3dpf_lmod3saWT_capza1bHOM_48	78.94
	3dpf_lmod3saWT_capza1bHOM_6	82.356		3dpf_lmod3saWT_capza1bHOM_17	74.351		3dpf_lmod3saWT_capza1bHOM_28	78.561		3dpf_lmod3saWT_capza1bHOM_39	74.425		3dpf_lmod3saWT_capza1bHOM_49	82.301
	3dpf_lmod3saWT_capza1bHOM_7	77.849		3dpf_lmod3saWT_capza1bHOM_18	79.103		3dpf_lmod3saWT_capza1bHOM_29	79.609		3dpf_lmod3saWT_capza1bHOM_40	80.317		3dpf_lmod3saWT_capza1bHOM_50	76.617
	3dpf_lmod3saWT_capza1bHOM_8	71.742		3dpf_lmod3saWT_capza1bHOM_19	74.791		3dpf_lmod3saWT_capza1bHOM_30	73.528		3dpf_lmod3saWT_capza1bHOM_41	71.803		3dpf_lmod3saWT_capza1bHOM_51	71.912
	3dpf_lmod3saWT_capza1bHOM_9	69.804		3dpf_lmod3saWT_capza1bHOM_20	72.098		3dpf_lmod3saWT_capza1bHOM_31	70.069		3dpf_lmod3saWT_capza1bHOM_42	73.821		3dpf_lmod3saWT_capza1bHOM_52	76.076
	3dpf_lmod3saWT_capza1bHOM_10	70.155		3dpf_lmod3saWT_capza1bHOM_21	82.756		3dpf_lmod3saWT_capza1bHOM_32	75.416		3dpf_lmod3saWT_capza1bHOM_43	73.693		3dpf_lmod3saWT_capza1bHOM_53	60.417
	3dpf_lmod3saWT_capza1bHOM_11	62.52		3dpf_lmod3saWT_capza1bHOM_22	80.878
lmod3HET capza1bWT	3dpf_lmod3saHET_capza1bWT_1	84.504	lmod3HET capZbWT	3dpf_lmod3saHET_capza1bWT_5	89.525	lmod3HET capZbWT	3dpf_lmod3saHET_capza1bWT_9	91.291	lmod3HET capZbWT	3dpf_lmod3saHET_capza1bWT_13	76.237	lmod3HET capZbWT	3dpf_lmod3saHET_capza1bWT_17	94.288
	3dpf_lmod3saHET_capza1bWT_2	87.093		3dpf_lmod3saHET_capza1bWT_6	97.894		3dpf_lmod3saHET_capza1bWT_10	92.658		3dpf_lmod3saHET_capza1bWT_14	88.641		3dpf_lmod3saHET_capza1bWT_18	95.242
	3dpf_lmod3saHET_capza1bWT_3	75.066		3dpf_lmod3saHET_capza1bWT_7	88.924		3dpf_lmod3saHET_capza1bWT_11	81.382		3dpf_lmod3saHET_capza1bWT_15	89.49		3dpf_lmod3saHET_capza1bWT_19	93.992
	3dpf_lmod3saHET_capza1bWT_4	97.454		3dpf_lmod3saHET_capza1bWT_8	106.712		3dpf_lmod3saHET_capza1bWT_12	94.762		3dpf_lmod3saHET_capza1bWT_16	85.182		3dpf_lmod3saHET_capza1bWT_20	93.999
													3dpf_lmod3saHET_capza1bWT_21	93.207
lmod3HET capza1bHET	3dpf_lmod3saHET_capza1bHET_1	90.003	lmod3HET capZbHET	3dpf_lmod3saHET_capza1bHET_7	93.143	lmod3HET capZbHET	3dpf_lmod3saHET_capza1bHET_13	94.125	lmod3HET capZbHET	3dpf_lmod3saHET_capza1bHET_19	92.033	lmod3HET capZbHET	3dpf_lmod3saHET_capza1bHET_25	93.659
	3dpf_lmod3saHET_capza1bHET_2	94.15		3dpf_lmod3saHET_capza1bHET_8	95.839		3dpf_lmod3saHET_capza1bHET_14	96.858		3dpf_lmod3saHET_capza1bHET_20	88.576		3dpf_lmod3saHET_capza1bHET_26	95.548
	3dpf_lmod3saHET_capza1bHET_3	93.274		3dpf_lmod3saHET_capza1bHET_9	99.13		3dpf_lmod3saHET_capza1bHET_15	98.395		3dpf_lmod3saHET_capza1bHET_21	87.202		3dpf_lmod3saHET_capza1bHET_27	101.992
	3dpf_lmod3saHET_capza1bHET_4	82.802		3dpf_lmod3saHET_capza1bHET_10	100.192		3dpf_lmod3saHET_capza1bHET_16	82.471		3dpf_lmod3saHET_capza1bHET_22	89.063		3dpf_lmod3saHET_capza1bHET_28	96.208
	3dpf_lmod3saHET_capza1bHET_5	102.176		3dpf_lmod3saHET_capza1bHET_11	96.914		3dpf_lmod3saHET_capza1bHET_17	98.116		3dpf_lmod3saHET_capza1bHET_23	85.731		3dpf_lmod3saHET_capza1bHET_29	93.821
	3dpf_lmod3saHET_capza1bHET_6	72.757		3dpf_lmod3saHET_capza1bHET_12	100.017		3dpf_lmod3saHET_capza1bHET_18	86.662		3dpf_lmod3saHET_capza1bHET_24	94.797		3dpf_lmod3saHET_capza1bHET_30	86.861
lmod3HET capza1bHOM	3dpf_lmod3saHET_capza1bHOM_1	77.455	lmod3HET capZbHOM	3dpf_lmod3saHET_capza1bHOM_13	82.225	lmod3HET capZbHOM	3dpf_lmod3saHET_capza1bHOM_25	72.363	lmod3HET capZbHOM	3dpf_lmod3saHET_capza1bHOM_37	75.327	lmod3HET capZbHOM	3dpf_lmod3saHET_capza1bHOM_50	66.021
	3dpf_lmod3saHET_capza1bHOM_2	76.151		3dpf_lmod3saHET_capza1bHOM_14	68.084		3dpf_lmod3saHET_capza1bHOM_26	63.058		3dpf_lmod3saHET_capza1bHOM_38	68.917		3dpf_lmod3saHET_capza1bHOM_51	75.987
	3dpf_lmod3saHET_capza1bHOM_3	75.653		3dpf_lmod3saHET_capza1bHOM_15	76.48		3dpf_lmod3saHET_capza1bHOM_27	53.578		3dpf_lmod3saHET_capza1bHOM_39	65.847		3dpf_lmod3saHET_capza1bHOM_52	52.936
	3dpf_lmod3saHET_capza1bHOM_4	77.143		3dpf_lmod3saHET_capza1bHOM_16	74.63		3dpf_lmod3saHET_capza1bHOM_28	70.986		3dpf_lmod3saHET_capza1bHOM_40	72.207		3dpf_lmod3saHET_capza1bHOM_53	65.905
	3dpf_lmod3saHET_capza1bHOM_5	69.653		3dpf_lmod3saHET_capza1bHOM_17	61.754		3dpf_lmod3saHET_capza1bHOM_29	65.775		3dpf_lmod3saHET_capza1bHOM_41	68.787		3dpf_lmod3saHET_capza1bHOM_54	77.786
	3dpf_lmod3saHET_capza1bHOM_6	77.639		3dpf_lmod3saHET_capza1bHOM_18	72.525		3dpf_lmod3saHET_capza1bHOM_30	73.347		3dpf_lmod3saHET_capza1bHOM_42	58.961		3dpf_lmod3saHET_capza1bHOM_55	67.385
	3dpf_lmod3saHET_capza1bHOM_7	74.076		3dpf_lmod3saHET_capza1bHOM_19	57.699		3dpf_lmod3saHET_capza1bHOM_31	65.531		3dpf_lmod3saHET_capza1bHOM_43	72.636		3dpf_lmod3saHET_capza1bHOM_56	68.793
	3dpf_lmod3saHET_capza1bHOM_8	67.643		3dpf_lmod3saHET_capza1bHOM_20	68.553		3dpf_lmod3saHET_capza1bHOM_32	79.361		3dpf_lmod3saHET_capza1bHOM_44	64.331		3dpf_lmod3saHET_capza1bHOM_57	57.897
	3dpf_lmod3saHET_capza1bHOM_9	73.19		3dpf_lmod3saHET_capza1bHOM_21	57.805		3dpf_lmod3saHET_capza1bHOM_33	68.239		3dpf_lmod3saHET_capza1bHOM_45	74.448		3dpf_lmod3saHET_capza1bHOM_58	78.263
	3dpf_lmod3saHET_capza1bHOM_10	70.614		3dpf_lmod3saHET_capza1bHOM_22	67.257		3dpf_lmod3saHET_capza1bHOM_34	63.466		3dpf_lmod3saHET_capza1bHOM_46	76.935		3dpf_lmod3saHET_capza1bHOM_59	81.066
	3dpf_lmod3saHET_capza1bHOM_11	70.997		3dpf_lmod3saHET_capza1bHOM_23	58.271		3dpf_lmod3saHET_capza1bHOM_35	78.038		3dpf_lmod3saHET_capza1bHOM_47	76.705		3dpf_lmod3saHET_capza1bHOM_60	74.591
	3dpf_lmod3saHET_capza1bHOM_12	69.626		3dpf_lmod3saHET_capza1bHOM_24	66.905		3dpf_lmod3saHET_capza1bHOM_36	54.338		3dpf_lmod3saHET_capza1bHOM_48	76.425		3dpf_lmod3saHET_capza1bHOM_61	69.309
lmod3HOM capZbWT	3dpf_lmod3saHOM_capza1bWT_1	77.814	lmod3HOM capZbWT	3dpf_lmod3saHOM_capza1bWT_4	77.648	lmod3HOM capZbWT	3dpf_lmod3saHOM_capza1bWT_7	71.614	lmod3HOM capZbWT	3dpf_lmod3saHOM_capza1bWT_11	70.07	lmod3HOM capZbWT	3dpf_lmod3saHOM_capza1bWT_15	73.815
	3dpf_lmod3saHOM_capza1bWT_2	75.956		3dpf_lmod3saHOM_capza1bWT_5	64.264		3dpf_lmod3saHOM_capza1bWT_8	79.815		3dpf_lmod3saHOM_capza1bWT_12	70.57		3dpf_lmod3saHOM_capza1bWT_16	74.318
	3dpf_lmod3saHOM_capza1bWT_3	71.288		3dpf_lmod3saHOM_capza1bWT_6	59.387		3dpf_lmod3saHOM_capza1bWT_9	68.368		3dpf_lmod3saHOM_capza1bWT_13	71.655		3dpf_lmod3saHOM_capza1bWT_17	76.724
							3dpf_lmod3saHOM_capza1bWT_10	69.497		3dpf_lmod3saHOM_capza1bWT_14	73.6		3dpf_lmod3saHOM_capza1bWT_18	76.296
lmod3HOM capza1bHET	3dpf_lmod3saHOM_capza1bHET_1	71.405	lmod3HOM capHET	3dpf_lmod3saHOM_capza1bHET_6	74.814	lmod3HOM capHET	3dpf_lmod3saHOM_capza1bHET_11	75.073	lmod3HOM capHET	3dpf_lmod3saHOM_capza1bHET_16	75.089	lmod3HOM capHET	3dpf_lmod3saHOM_capza1bHET_21	76.227
	3dpf_lmod3saHOM_capza1bHET_2	66.268		3dpf_lmod3saHOM_capza1bHET_7	56.003		3dpf_lmod3saHOM_capza1bHET_12	71.33		3dpf_lmod3saHOM_capza1bHET_17	60.209		3dpf_lmod3saHOM_capza1bHET_22	73.44
	3dpf_lmod3saHOM_capza1bHET_3	64.03		3dpf_lmod3saHOM_capza1bHET_8	66.246		3dpf_lmod3saHOM_capza1bHET_13	74.851		3dpf_lmod3saHOM_capza1bHET_18	74.327		3dpf_lmod3saHOM_capza1bHET_23	64.241
	3dpf_lmod3saHOM_capza1bHET_4	77.472		3dpf_lmod3saHOM_capza1bHET_9	65.888		3dpf_lmod3saHOM_capza1bHET_14	77.275		3dpf_lmod3saHOM_capza1bHET_19	69.977
	3dpf_lmod3saHOM_capza1bHET_5	78.801		3dpf_lmod3saHOM_capza1bHET_10	67.153		3dpf_lmod3saHOM_capza1bHET_15	74.801		3dpf_lmod3saHOM_capza1bHET_20	71.177
lmod3HOM capza1bHOM	3dpf_lmod3saHOM_capza1bHOM_1	64.297	lmod3HOM capHOM	3dpf_lmod3saHOM_capza1bHOM_5	50.742	lmod3HOM capHOM	3dpf_lmod3saHOM_capza1bHOM_9	54.602	lmod3HOM capHOM	3dpf_lmod3saHOM_capza1bHOM_13	57.467	lmod3HOM capHOM	3dpf_lmod3saHOM_capza1bHOM_17	46.065
	3dpf_lmod3saHOM_capza1bHOM_2	59.147		3dpf_lmod3saHOM_capza1bHOM_6	73.212		3dpf_lmod3saHOM_capza1bHOM_10	58.102		3dpf_lmod3saHOM_capza1bHOM_14	54.733		3dpf_lmod3saHOM_capza1bHOM_18	59.215
	3dpf_lmod3saHOM_capza1bHOM_3	55.689		3dpf_lmod3saHOM_capza1bHOM_7	60.749		3dpf_lmod3saHOM_capza1bHOM_11	55.227		3dpf_lmod3saHOM_capza1bHOM_15	55.992		3dpf_lmod3saHOM_capza1bHOM_19	45.831
	3dpf_lmod3saHOM_capza1bHOM_4	51.303		3dpf_lmod3saHOM_capza1bHOM_8	60.573		3dpf_lmod3saHOM_capza1bHOM_12	59.79		3dpf_lmod3saHOM_capza1bHOM_16	62.318

## Sheet: Fig. 7C
	clutch 1			clutch 2			clutch 3			clutch 4			clutch 5
WT - WT	3dpf_lmod3WT_tmod4WT_1	89.591		3dpf_lmod3WT_tmod4WT_4	85.262		3dpf_lmod3WT_tmod4WT_7	89.386		3dpf_lmod3WT_tmod4WT_10	87.577		3dpf_lmod3WT_tmod4WT_13	81.315
	3dpf_lmod3WT_tmod4WT_2	83.076		3dpf_lmod3WT_tmod4WT_5	79.599		3dpf_lmod3WT_tmod4WT_8	90.124		3dpf_lmod3WT_tmod4WT_11	82.968		3dpf_lmod3WT_tmod4WT_14	83.076
	3dpf_lmod3WT_tmod4WT_3	82.256		3dpf_lmod3WT_tmod4WT_6	84.516		3dpf_lmod3WT_tmod4WT_9	89.67		3dpf_lmod3WT_tmod4WT_12	90.823		3dpf_lmod3WT_tmod4WT_15	83.871
WT - HET	3dpf_lmod3WT_tmod4HET_1	71.922		3dpf_lmod3WT_tmod4HET_4	84.355		3dpf_lmod3WT_tmod4HET_7	70.573		3dpf_lmod3WT_tmod4HET_10	91.568		3dpf_lmod3WT_tmod4HET_13	85.235
	3dpf_lmod3WT_tmod4HET_2	69.364		3dpf_lmod3WT_tmod4HET_5	74.835		3dpf_lmod3WT_tmod4HET_8	102.941		3dpf_lmod3WT_tmod4HET_11	87.792		3dpf_lmod3WT_tmod4HET_14	85.3
	3dpf_lmod3WT_tmod4HET_3	72.798		3dpf_lmod3WT_tmod4HET_6	74.158		3dpf_lmod3WT_tmod4HET_9	96.823		3dpf_lmod3WT_tmod4HET_12	87.047		3dpf_lmod3WT_tmod4HET_15	86.785
WT - HOM	3dpf_lmod3WT_tmod4HOM_1	36.441		3dpf_lmod3WT_tmod4HOM_5	40.823		3dpf_lmod3WT_tmod4HOM_9	37.264		3dpf_lmod3WT_tmod4HOM_13	42.102		3dpf_lmod3WT_tmod4HOM_16	36.197
	3dpf_lmod3WT_tmod4HOM_2	41.248		3dpf_lmod3WT_tmod4HOM_6	41.205		3dpf_lmod3WT_tmod4HOM_10	43.051		3dpf_lmod3WT_tmod4HOM_14	38.052		3dpf_lmod3WT_tmod4HOM_17	39.643
	3dpf_lmod3WT_tmod4HOM_3	30.303		3dpf_lmod3WT_tmod4HOM_7	38.342		3dpf_lmod3WT_tmod4HOM_11	37.778		3dpf_lmod3WT_tmod4HOM_15	45.789		3dpf_lmod3WT_tmod4HOM_18	51.151
	3dpf_lmod3WT_tmod4HOM_4	42.728		3dpf_lmod3WT_tmod4HOM_8	39.181		3dpf_lmod3WT_tmod4HOM_12	38.788
HET - WT	3dpf_lmod3HET_tmod4WT_1	88.731		3dpf_lmod3HET_tmod4WT_4	91.702		3dpf_lmod3HET_tmod4WT_7	84.189		3dpf_lmod3HET_tmod4WT_10	83.176		3dpf_lmod3HET_tmod4WT_13	82.126
	3dpf_lmod3HET_tmod4WT_2	84.485		3dpf_lmod3HET_tmod4WT_5	74.087		3dpf_lmod3HET_tmod4WT_8	84.174		3dpf_lmod3HET_tmod4WT_11	83.871		3dpf_lmod3HET_tmod4WT_14	81.468
	3dpf_lmod3HET_tmod4WT_3	73.321		3dpf_lmod3HET_tmod4WT_6	86.114		3dpf_lmod3HET_tmod4WT_9	84.481		3dpf_lmod3HET_tmod4WT_12	82.351		3dpf_lmod3HET_tmod4WT_15	84.561
HET - HET	3dpf_lmod3HET_tmod4HET_1	72.259		3dpf_lmod3HET_tmod4HET_5	87.616		3dpf_lmod3HET_tmod4HET_9	98.557		3dpf_lmod3HET_tmod4HET_13	80.965		3dpf_lmod3HET_tmod4HET_16	68.983
	3dpf_lmod3HET_tmod4HET_2	76.209		3dpf_lmod3HET_tmod4HET_6	99.805		3dpf_lmod3HET_tmod4HET_10	91.729		3dpf_lmod3HET_tmod4HET_14	81.315		3dpf_lmod3HET_tmod4HET_17	95.211
	3dpf_lmod3HET_tmod4HET_3	74.498		3dpf_lmod3HET_tmod4HET_7	93.505		3dpf_lmod3HET_tmod4HET_11	88.078		3dpf_lmod3HET_tmod4HET_15	74.033		3dpf_lmod3HET_tmod4HET_18	83.017
	3dpf_lmod3HET_tmod4HET_4	83.45		3dpf_lmod3HET_tmod4HET_8	79.978		3dpf_lmod3HET_tmod4HET_12	86.948
HET - HOM	3dpf_lmod3HET_tmod4HOM_1	38.45		3dpf_lmod3HET_tmod4HOM_6	34.25		3dpf_lmod3HET_tmod4HOM_11	39.08		3dpf_lmod3HET_tmod4HOM_16	45.786		3dpf_lmod3HET_tmod4HOM_21	32.471
	3dpf_lmod3HET_tmod4HOM_2	37.036		3dpf_lmod3HET_tmod4HOM_7	37.569		3dpf_lmod3HET_tmod4HOM_12	30.519		3dpf_lmod3HET_tmod4HOM_17	42.536		3dpf_lmod3HET_tmod4HOM_22	43.5822
	3dpf_lmod3HET_tmod4HOM_3	36.691		3dpf_lmod3HET_tmod4HOM_8	37.202		3dpf_lmod3HET_tmod4HOM_13	34.337		3dpf_lmod3HET_tmod4HOM_18	32.66		3dpf_lmod3HET_tmod4HOM_23	47.9646
	3dpf_lmod3HET_tmod4HOM_4	41.228		3dpf_lmod3HET_tmod4HOM_9	44.601		3dpf_lmod3HET_tmod4HOM_14	43.713		3dpf_lmod3HET_tmod4HOM_19	31.269		3dpf_lmod3HET_tmod4HOM_24	44.8009
	3dpf_lmod3HET_tmod4HOM_5	39.546		3dpf_lmod3HET_tmod4HOM_10	35.843		3dpf_lmod3HET_tmod4HOM_15	42.854		3dpf_lmod3HET_tmod4HOM_20	43.534		3dpf_lmod3HET_tmod4HOM_25	45.1374
HOM - WT	3dpf_lmod3HOM_tmod4WT_1	63.178		3dpf_lmod3HOM_tmod4WT_4	65.875		3dpf_lmod3HOM_tmod4WT_7	76.37		3dpf_lmod3HOM_tmod4WT_10	76.569		3dpf_lmod3HOM_tmod4WT_13	69.921
	3dpf_lmod3HOM_tmod4WT_2	76.482		3dpf_lmod3HOM_tmod4WT_5	72.494		3dpf_lmod3HOM_tmod4WT_8	70.621		3dpf_lmod3HOM_tmod4WT_11	69.92		3dpf_lmod3HOM_tmod4WT_14	65.833
	3dpf_lmod3HOM_tmod4WT_3	73.119		3dpf_lmod3HOM_tmod4WT_6	70.304		3dpf_lmod3HOM_tmod4WT_9	77.106		3dpf_lmod3HOM_tmod4WT_12	65.602		3dpf_lmod3HOM_tmod4WT_15	64.533
HOM - HET	3dpf_lmod3HOM_tmod4HET_1	66.175		3dpf_lmod3HOM_tmod4HET_5	59.267		3dpf_lmod3HOM_tmod4HET_8	64.383		3dpf_lmod3HOM_tmod4HET_11	75.8445		3dpf_lmod3HOM_tmod4HET_14	56.303
	3dpf_lmod3HOM_tmod4HET_2	64.992		3dpf_lmod3HOM_tmod4HET_6	66.364		3dpf_lmod3HOM_tmod4HET_9	59.781		3dpf_lmod3HOM_tmod4HET_12	70.506		3dpf_lmod3HOM_tmod4HET_15	67.71
	3dpf_lmod3HOM_tmod4HET_3	66.396		3dpf_lmod3HOM_tmod4HET_7	74.408		3dpf_lmod3HOM_tmod4HET_10	79.596		3dpf_lmod3HOM_tmod4HET_13	70.286		3dpf_lmod3HOM_tmod4HET_16	70.592
	3dpf_lmod3HOM_tmod4HET_4	61.336
HOM - HOM	3dpf_lmod3HOM_tmod4HOM_1	23.805		3dpf_lmod3HOM_tmod4HOM_4	31.262		3dpf_lmod3HOM_tmod4HOM_7	25.7		3dpf_lmod3HOM_tmod4HOM_10	24.502		3dpf_lmod3HOM_tmod4HOM_13	18.3178
	3dpf_lmod3HOM_tmod4HOM_2	24.926		3dpf_lmod3HOM_tmod4HOM_5	29.122		3dpf_lmod3HOM_tmod4HOM_8	19.499		3dpf_lmod3HOM_tmod4HOM_11	33.031		3dpf_lmod3HOM_tmod4HOM_14	30.0078
	3dpf_lmod3HOM_tmod4HOM_3	25.097		3dpf_lmod3HOM_tmod4HOM_6	26.017		3dpf_lmod3HOM_tmod4HOM_9	24.787		3dpf_lmod3HOM_tmod4HOM_12	22.855		3dpf_lmod3HOM_tmod4HOM_15	20.507

[truncated: 3 more sheets: S1D Fig, S3C Fig, S3E Fig]
